# Supplementary material for: Metagenomic Detection of Divergent Insect- and Bat-Associated Viruses in Plasma from Two African Individuals Enrolled in Blood-Borne Surveillance
Source: Viruses. 2023 Apr 21;15(4):1022. doi: 10.3390/v15041022 (PMC10145552; doi:10.3390/v15041022)
Supplement: Supplementary file 1 [file viruses-15-01022-s001.zip]

Archive with 1 entries (1 files):
- viruses-2332003-supplementary.pdf
